# Supplementary material for: Oxygen availability and body mass modulate ectotherm responses to ocean warming
Source: Nat Commun. 2023 Jun 27;14:3811. doi: 10.1038/s41467-023-39438-w (PMC10300008; doi:10.1038/s41467-023-39438-w)
Supplement: Supplementary file 4 — Source data [file 41467_2023_39438_MOESM4_ESM.xlsx]

## Sheet: fig 3a
temp	smr
13	0.242474
13	0.355952
13	0.322695
16	0.3387
16	0.318207
16	0.367914
16	0.35268
16	0.295698
10	0.2261
10	0.199407
10	0.17618
10	0.25589
19	0.49655
19	0.476178
19	0.423009
19	0.480987
19	0.479005
7	0.1392
7	0.136286
7	0.14337
7	0.140875
19	0.619681
19	0.660094
19	0.57275
19	0.55335
13	0.341393
13	0.359393
13	0.353183
13	0.347086
7	0.18736
7	0.168645
7	0.190256
10	0.32256
10	0.225697
10	0.284811
10	0.27188
10	0.34905
10	0.264933
16	0.34619
16	0.300047
16	0.26459
16	0.343182
16	0.426286
16	0.324548
22	0.590269
22	0.621848
22	0.423991
22	0.6111
13	0.2002
13	0.34109
16	0.32807
16	0.269551
16	0.279356
19	0.362024
19	0.389759
10	0.269125
10	0.257058
10	0.272312
7	0.181275
7	0.18247
7	0.168888
7	0.210274
7	0.130361
5	0.124272
5	0.121123
5	0.147984
5	0.131623
5	0.120655
13	0.395383
13	0.421743
13	0.37591
13	0.41992
13	0.404967
10	0.202795
10	0.169795
10	0.223244
10	0.32646
10	0.213538
16	0.559091
16	0.526798
16	0.456924
16	0.413057
22	0.768401
22	0.810781
22	0.762564
22	0.822452
16	0.37723
16	0.387526
16	0.38133
16	0.373582
19	0.535346
19	0.494719
19	0.52541
7	0.167615
7	0.19604
7	0.129272
7	0.190072

## Sheet: fig 3b
temp	smr
10	0.2804
10	0.241075
10	0.275179
10	0.348552
10	0.343396
10	0.282087
7	0.304863
7	0.13024
7	0.19373
7	0.241638
7	0.275696
7	0.405755
13	0.441669
13	0.42828
13	0.591407
13	0.72509
13	0.404397
16	0.4195
16	0.428932
16	0.455846
19	0.91203
19	0.83101
19	0.84619
19	1.06408
19	0.672246
22	1.24408
22	1.13705
22	1.05367
22	0.927646
22	1.04737
22	1.18459
13	0.403428
13	0.49322
13	0.533074
19	0.792857
19	0.963878
19	0.922898
10	0.37985

## Sheet: fig 3c
temp	pcrit_kpa
13	3.24318
13	2.81924
13	2.43769
16	3.82479
16	3.00067
16	3.55008
16	4.28968
16	4.62779
10	2.14652
10	2.61408
10	2.29529
10	2.57157
19	5.15812
19	5.895
19	5.05286
19	4.67389
19	5.38971
7	2.47069
7	2.12991
7	2.49199
7	3.21616
19	4.65284
19	4.56862
19	3.93702
19	4.90548
13	3.75192
13	2.48008
13	3.26438
13	2.67086
7	2.2364
7	1.64003
7	2.4068
10	2.019
10	1.40268
10	2.57157
10	2.93287
10	2.27404
10	2.31654
16	3.52895
16	2.6203
16	3.55008
16	4.1629
16	4.18403
16	3.29651
22	7.04317
22	5.84834
22	5.17757
22	7.27375
13	2.18332
13	3.60354
16	4.1629
16	3.95158
16	3.46556
19	6.08448
19	4.92653
10	1.67896
10	2.80535
10	2.69909
7	3.30136
7	1.91692
7	3.74864
7	1.83172
7	2.3003
5	1.87666
5	1.6634
5	1.47147
5	1.77003
5	2.5804
13	2.22571
13	2.14092
13	2.62846
13	2.11973
13	2.28931
10	1.69781
10	1.10514
10	1.89149
10	2.7841
10	2.04026
16	3.0218
16	2.74709
16	3.23311
16	3.10632
22	5.1566
22	6.09988
22	5.24045
22	6.72874
16	3.74027
16	4.1629
16	3.38103
16	7.33261
19	4.31598
19	4.29493
19	4.23177
7	1.08625
7	1.32054
7	1.64003
7	1.25665

## Sheet: fig 3d
temp	pcrit_kpa
10	3.69796
10	4.44181
10	4.8031
10	5.18565
10	4.67559
10	4.27179
7	3.98293
7	2.3642
7	2.66238
7	3.55694
7	3.62084
7	3.15226
13	4.09107
13	5.74446
13	7.48264
13	7.39785
13	6.16841
16	7.43827
16	8.22013
16	8.55824
19	8.12668
19	6.63187
19	6.86346
19	9.34778
19	9.53726
22	8.38472
22	8.42664
22	7.4624
22	7.71394
22	9.24416
22	10.7534
13	4.38784
13	7.29186
13	4.87537
19	6.98978
19	9.24472
19	6.69503
10	3.25166

## Sheet: fig 4a
oxygen	temp	ami			temp	pcrit_kpa			ami (viridis colour)
1	0				13	3.24318			red points
1	1				13	2.81924
1	2				13	2.43769
1	3				16	3.82479
1	4				16	3.00067
1	5				16	3.55008
1	6				16	4.28968
1	7				16	4.62779
1	8				10	2.14652
1	9				10	2.61408
1	10				10	2.29529
1	11				10	2.57157
1	12				19	5.15812
1	13				19	5.895
1	14				19	5.05286
1	15				19	4.67389
1	16				19	5.38971
1	17				7	2.47069
1	18				7	2.12991
1	19				7	2.49199
1	20				7	3.21616
1	21				19	4.65284
1	22				19	4.56862
1	23				19	3.93702
1	24				19	4.90548
1	25				13	3.75192
1	26				13	2.48008
1	27				13	3.26438
1	28				13	2.67086
1	29				7	2.2364
1	30				7	1.64003
1	31				7	2.4068
1	32				10	2.019
1	33				10	1.40268
1	34				10	2.57157
1	35				10	2.93287
1	36				10	2.27404
1	37				10	2.31654
1	38				16	3.52895
1	39				16	2.6203
1	40				16	3.55008
2	0				16	4.1629
2	1				16	4.18403
2	2				16	3.29651
2	3				22	7.04317
2	4	0.00053801			22	5.84834
2	5	0.00136741			22	5.17757
2	6	5.60816e-06			22	7.27375
2	7				13	2.18332
2	8				13	3.60354
2	9				16	4.1629
2	10				16	3.95158
2	11				16	3.46556
2	12				19	6.08448
2	13				19	4.92653
2	14				10	1.67896
2	15				10	2.80535
2	16				10	2.69909
2	17				7	3.30136
2	18				7	1.91692
2	19				7	3.74864
2	20				7	1.83172
2	21				7	2.3003
2	22				5	1.87666
2	23				5	1.6634
2	24				5	1.47147
2	25				5	1.77003
2	26				5	2.5804
2	27				13	2.22571
2	28				13	2.14092
2	29				13	2.62846
2	30				13	2.11973
2	31				13	2.28931
2	32				10	1.69781
2	33				10	1.10514
2	34				10	1.89149
2	35				10	2.7841
2	36				10	2.04026
2	37				16	3.0218
2	38				16	2.74709
2	39				16	3.23311
2	40				16	3.10632
3	0	0.0251018			22	5.1566
3	1	0.0350061			22	6.09988
3	2	0.0453985			22	5.24045
3	3	0.0556146			22	6.72874
3	4	0.0648276			16	3.74027
3	5	0.0721362			16	4.1629
3	6	0.0766827			16	3.38103
3	7	0.0777697			16	7.33261
3	8	0.0749402			19	4.31598
3	9	0.0679997			19	4.29493
3	10	0.0569851			19	4.23177
3	11	0.0420965			7	1.08625
3	12	0.0236208			7	1.32054
3	13	0.00186381			7	1.64003
3	14				7	1.25665
3	15
3	16
3	17
3	18
3	19
3	20
3	21
3	22
3	23
3	24
3	25
3	26
3	27
3	28
3	29
3	30
3	31
3	32
3	33
3	34
3	35
3	36
3	37
3	38
3	39
3	40
4	0	0.0629898
4	1	0.0790781
4	2	0.0960748
4	3	0.113114
4	4	0.129117
4	5	0.142905
4	6	0.15336
4	7	0.159579
4	8	0.160983
4	9	0.157343
4	10	0.148741
4	11	0.135481
4	12	0.117982
4	13	0.0966938
4	14	0.0720275
4	15	0.044323
4	16	0.0138311
4	17
4	18
4	19
4	20
4	21
4	22
4	23
4	24
4	25
4	26
4	27
4	28
4	29
4	30
4	31
4	32
4	33
4	34
4	35
4	36
4	37
4	38
4	39
4	40
5	0	0.100878
5	1	0.12315
5	2	0.146751
5	3	0.170614
5	4	0.193407
5	5	0.213674
5	6	0.230037
5	7	0.241389
5	8	0.247025
5	9	0.246685
5	10	0.240497
5	11	0.228865
5	12	0.212344
5	13	0.191524
5	14	0.166953
5	15	0.139089
5	16	0.108284
5	17	0.0747764
5	18	0.0387076
5	19	0.000129654
5	20
5	21
5	22
5	23
5	24
5	25
5	26
5	27
5	28
5	29
5	30
5	31
5	32
5	33
5	34
5	35
5	36
5	37
5	38
5	39
5	40
6	0	0.138766
6	1	0.167222
6	2	0.197427
6	3	0.228114
6	4	0.257696
6	5	0.284442
6	6	0.306714
6	7	0.323198
6	8	0.333068
6	9	0.336028
6	10	0.332253
6	11	0.32225
6	12	0.306706
6	13	0.286354
6	14	0.261877
6	15	0.233855
6	16	0.202736
6	17	0.16884
6	18	0.132368
6	19	0.0934195
6	20	0.0520063
6	21	0.00807202
6	22
6	23
6	24
6	25
6	26
6	27
6	28
6	29
6	30
6	31
6	32
6	33
6	34
6	35
6	36
6	37
6	38
6	39
6	40
7	0	0.176654
7	1	0.211294
7	2	0.248104
7	3	0.285614
7	4	0.321986
7	5	0.355211
7	6	0.383391
7	7	0.405007
7	8	0.41911
7	9	0.425371
7	10	0.424009
7	11	0.415634
7	12	0.401067
7	13	0.381184
7	14	0.356802
7	15	0.328621
7	16	0.297189
7	17	0.262904
7	18	0.226029
7	19	0.186709
7	20	0.144991
7	21	0.10084
7	22	0.0541596
7	23	0.00480229
7	24
7	25
7	26
7	27
7	28
7	29
7	30
7	31
7	32
7	33
7	34
7	35
7	36
7	37
7	38
7	39
7	40
8	0	0.214542
8	1	0.255366
8	2	0.29878
8	3	0.343114
8	4	0.386276
8	5	0.42598
8	6	0.460068
8	7	0.486817
8	8	0.505153
8	9	0.514714
8	10	0.515765
8	11	0.509019
8	12	0.495429
8	13	0.476014
8	14	0.451727
8	15	0.423387
8	16	0.391641
8	17	0.356968
8	18	0.31969
8	19	0.279999
8	20	0.237975
8	21	0.193607
8	22	0.146816
8	23	0.0974637
8	24	0.0453675
8	25
8	26
8	27
8	28
8	29
8	30
8	31
8	32
8	33
8	34
8	35
8	36
8	37
8	38
8	39
8	40
9	0	0.25243
9	1	0.299438
9	2	0.349456
9	3	0.400614
9	4	0.450565
9	5	0.496749
9	6	0.536745
9	7	0.568626
9	8	0.591195
9	9	0.604057
9	10	0.607522
9	11	0.602403
9	12	0.58979
9	13	0.570844
9	14	0.546652
9	15	0.518153
9	16	0.486093
9	17	0.451031
9	18	0.413351
9	19	0.373289
9	20	0.330959
9	21	0.286375
9	22	0.239472
9	23	0.190125
9	24	0.138157
9	25	0.0833525
9	26	0.025462
9	27
9	28
9	29
9	30
9	31
9	32
9	33
9	34
9	35
9	36
9	37
9	38
9	39
9	40
10	0	0.290318
10	1	0.343511
10	2	0.400132
10	3	0.458114
10	4	0.514855
10	5	0.567517
10	6	0.613422
10	7	0.650435
10	8	0.677237
10	9	0.6934
10	10	0.699278
10	11	0.695788
10	12	0.684152
10	13	0.665673
10	14	0.641577
10	15	0.612919
10	16	0.580546
10	17	0.545095
10	18	0.507012
10	19	0.466579
10	20	0.423943
10	21	0.379142
10	22	0.332128
10	23	0.282786
10	24	0.230947
10	25	0.176398
10	26	0.118892
10	27	0.0581537
10	28
10	29
10	30
10	31
10	32
10	33
10	34
10	35
10	36
10	37
10	38
10	39
10	40
11	0	0.328206
11	1	0.387583
11	2	0.450809
11	3	0.515614
11	4	0.579144
11	5	0.638286
11	6	0.690099
11	7	0.732245
11	8	0.76328
11	9	0.782743
11	10	0.791034
11	11	0.789172
11	12	0.778514
11	13	0.760503
11	14	0.736502
11	15	0.707685
11	16	0.674998
11	17	0.639159
11	18	0.600673
11	19	0.559869
11	20	0.516927
11	21	0.47191
11	22	0.424785
11	23	0.375448
11	24	0.323737
11	25	0.269443
11	26	0.212322
11	27	0.152099
11	28	0.0884706
11	29	0.0211134
11	30
11	31
11	32
11	33
11	34
11	35
11	36
11	37
11	38
11	39
11	40
12	0	0.366094
12	1	0.431655
12	2	0.501485
12	3	0.573114
12	4	0.643434
12	5	0.709055
12	6	0.766776
12	7	0.814054
12	8	0.849322
12	9	0.872085
12	10	0.88279
12	11	0.882557
12	12	0.872875
12	13	0.855333
12	14	0.831427
12	15	0.802451
12	16	0.769451
12	17	0.733222
12	18	0.694334
12	19	0.653159
12	20	0.609911
12	21	0.564677
12	22	0.517441
12	23	0.468109
12	24	0.416526
12	25	0.362488
12	26	0.305752
12	27	0.246043
12	28	0.18306
12	29	0.116477
12	30	0.045946
12	31
12	32
12	33
12	34
12	35
12	36
12	37
12	38
12	39
12	40
13	0	0.403982
13	1	0.475727
13	2	0.552161
13	3	0.630614
13	4	0.707723
13	5	0.779824
13	6	0.843453
13	7	0.895864
13	8	0.935365
13	9	0.961428
13	10	0.974546
13	11	0.975941
13	12	0.967237
13	13	0.950163
13	14	0.926352
13	15	0.897217
13	16	0.863903
13	17	0.827286
13	18	0.787995
13	19	0.746449
13	20	0.702896
13	21	0.657445
13	22	0.610097
13	23	0.560771
13	24	0.509316
13	25	0.455533
13	26	0.399182
13	27	0.339988
13	28	0.27765
13	29	0.21184
13	30	0.142211
13	31	0.0683948
13	32
13	33
13	34
13	35
13	36
13	37
13	38
13	39
13	40
14	0	0.44187
14	1	0.519799
14	2	0.602838
14	3	0.688113
14	4	0.772013
14	5	0.850593
14	6	0.920131
14	7	0.977673
14	8	1.02141
14	9	1.05077
14	10	1.0663
14	11	1.06933
14	12	1.0616
14	13	1.04499
14	14	1.02128
14	15	0.991983
14	16	0.958356
14	17	0.92135
14	18	0.881655
14	19	0.839739
14	20	0.79588
14	21	0.750212
14	22	0.702754
14	23	0.653432
14	24	0.602106
14	25	0.548579
14	26	0.492612
14	27	0.433933
14	28	0.372239
14	29	0.307203
14	30	0.238476
14	31	0.165689
14	32	0.0884516
14	33	0.00635556
14	34
14	35
14	36
14	37
14	38
14	39
14	40
15	0	0.479758
15	1	0.563871
15	2	0.653514
15	3	0.745613
15	4	0.836303
15	5	0.921361
15	6	0.996808
15	7	1.05948
15	8	1.10745
15	9	1.14011
15	10	1.15806
15	11	1.16271
15	12	1.15596
15	13	1.13982
15	14	1.1162
15	15	1.08675
15	16	1.05281
15	17	1.01541
15	18	0.975316
15	19	0.933029
15	20	0.888864
15	21	0.84298
15	22	0.79541
15	23	0.746093
15	24	0.694895
15	25	0.641624
15	26	0.586042
15	27	0.527878
15	28	0.466829
15	29	0.402566
15	30	0.334741
15	31	0.262983
15	32	0.186901
15	33	0.106085
15	34	0.0201057
15	35
15	36
15	37
15	38
15	39
15	40
16	0	0.517646
16	1	0.607943
16	2	0.70419
16	3	0.803113
16	4	0.900592
16	5	0.99213
16	6	1.07348
16	7	1.14129
16	8	1.19349
16	9	1.22946
16	10	1.24981
16	11	1.25609
16	12	1.25032
16	13	1.23465
16	14	1.21113
16	15	1.18152
16	16	1.14726
16	17	1.10948
16	18	1.06898
16	19	1.02632
16	20	0.981848
16	21	0.935747
16	22	0.888066
16	23	0.838755
16	24	0.787685
16	25	0.734669
16	26	0.679472
16	27	0.621823
16	28	0.561418
16	29	0.49793
16	30	0.431006
16	31	0.360277
16	32	0.28535
16	33	0.205814
16	34	0.121239
16	35	0.0311758
16	36
16	37
16	38
16	39
16	40
17	0	0.555534
17	1	0.652015
17	2	0.754866
17	3	0.860613
17	4	0.964882
17	5	1.0629
17	6	1.15016
17	7	1.2231
17	8	1.27953
17	9	1.3188
17	10	1.34157
17	11	1.34948
17	12	1.34468
17	13	1.32948
17	14	1.30605
17	15	1.27628
17	16	1.24171
17	17	1.20354
17	18	1.16264
17	19	1.11961
17	20	1.07483
17	21	1.02851
17	22	0.980722
17	23	0.931416
17	24	0.880475
17	25	0.827714
17	26	0.772902
17	27	0.715768
17	28	0.656008
17	29	0.593293
17	30	0.527272
17	31	0.457571
17	32	0.383799
17	33	0.305543
17	34	0.222372
17	35	0.133837
17	36	0.0394664
17	37
17	38
17	39
17	40
18	0	0.593422
18	1	0.696087
18	2	0.805543
18	3	0.918113
18	4	1.02917
18	5	1.13367
18	6	1.22684
18	7	1.30491
18	8	1.36558
18	9	1.40814
18	10	1.43333
18	11	1.44286
18	12	1.43904
18	13	1.42431
18	14	1.40098
18	15	1.37105
18	16	1.33617
18	17	1.2976
18	18	1.2563
18	19	1.2129
18	20	1.16782
18	21	1.12128
18	22	1.07338
18	23	1.02408
18	24	0.973264
18	25	0.920759
18	26	0.866332
18	27	0.809713
18	28	0.750597
18	29	0.688656
18	30	0.623537
18	31	0.554865
18	32	0.482248
18	33	0.405272
18	34	0.323506
18	35	0.236499
18	36	0.143779
18	37	0.0448552
18	38
18	39
18	40
19	0	0.63131
19	1	0.740159
19	2	0.856219
19	3	0.975613
19	4	1.09346
19	5	1.20444
19	6	1.30352
19	7	1.38672
19	8	1.45162
19	9	1.49749
19	10	1.52508
19	11	1.53625
19	12	1.53341
19	13	1.51914
19	14	1.4959
19	15	1.46581
19	16	1.43062
19	17	1.39167
19	18	1.34996
19	19	1.30619
19	20	1.2608
19	21	1.21405
19	22	1.16604
19	23	1.11674
19	24	1.06605
19	25	1.0138
19	26	0.959762
19	27	0.903657
19	28	0.845187
19	29	0.784019
19	30	0.719802
19	31	0.652159
19	32	0.580697
19	33	0.505001
19	34	0.424639
19	35	0.33916
19	36	0.248092
19	37	0.150943
19	38	0.0471981
19	39
19	40
20	0	0.669198
20	1	0.784231
20	2	0.906895
20	3	1.03311
20	4	1.15775
20	5	1.27521
20	6	1.38019
20	7	1.46853
20	8	1.53766
20	9	1.58683
20	10	1.61684
20	11	1.62963
20	12	1.62777
20	13	1.61397
20	14	1.59083
20	15	1.56058
20	16	1.52507
20	17	1.48573
20	18	1.44362
20	19	1.39948
20	20	1.35378
20	21	1.30682
20	22	1.25869
20	23	1.2094
20	24	1.15884
20	25	1.10685
20	26	1.05319
20	27	0.997602
20	28	0.939776
20	29	0.879383
20	30	0.816067
20	31	0.749453
20	32	0.679146
20	33	0.60473
20	34	0.525773
20	35	0.441822
20	36	0.352405
20	37	0.25703
20	38	0.155184
20	39	0.0463285
20	40
21	0	0.707086
21	1	0.828303
21	2	0.957572
21	3	1.09061
21	4	1.22204
21	5	1.34597
21	6	1.45687
21	7	1.55034
21	8	1.6237
21	9	1.67617
21	10	1.70859
21	11	1.72302
21	12	1.72213
21	13	1.7088
21	14	1.68575
21	15	1.65535
21	16	1.61952
21	17	1.5798
21	18	1.53728
21	19	1.49277
21	20	1.44677
21	21	1.39958
21	22	1.35135
21	23	1.30206
21	24	1.25163
21	25	1.1999
21	26	1.14662
21	27	1.09155
21	28	1.03437
21	29	0.974746
21	30	0.912332
21	31	0.846747
21	32	0.777595
21	33	0.704459
21	34	0.626906
21	35	0.544483
21	36	0.456718
21	37	0.363118
21	38	0.263169
21	39	0.156336
21	40	0.0420575
22	0	0.744974
22	1	0.872375
22	2	1.00825
22	3	1.14811
22	4	1.28633
22	5	1.41674
22	6	1.53355
22	7	1.63215
22	8	1.70975
22	9	1.76551
22	10	1.80035
22	11	1.8164
22	12	1.81649
22	13	1.80363
22	14	1.78068
22	15	1.75011
22	16	1.71398
22	17	1.67386
22	18	1.63094
22	19	1.58606
22	20	1.53975
22	21	1.49235
22	22	1.444
22	23	1.39472
22	24	1.34442
22	25	1.29294
22	26	1.24005
22	27	1.18549
22	28	1.12895
22	29	1.07011
22	30	1.0086
22	31	0.944041
22	32	0.876044
22	33	0.804188
22	34	0.728039
22	35	0.647144
22	36	0.561031
22	37	0.469205
22	38	0.371155
22	39	0.266343
22	40	0.154211
23	0	0.782862
23	1	0.916447
23	2	1.05892
23	3	1.20561
23	4	1.35062
23	5	1.48751
23	6	1.61022
23	7	1.71396
23	8	1.79579
23	9	1.85486
23	10	1.89211
23	11	1.90979
23	12	1.91085
23	13	1.89846
23	14	1.8756
23	15	1.84488
23	16	1.80843
23	17	1.76792
23	18	1.7246
23	19	1.67935
23	20	1.63274
23	21	1.58512
23	22	1.53666
23	23	1.48738
23	24	1.43721
23	25	1.38599
23	26	1.33348
23	27	1.27944
23	28	1.22354
23	29	1.16547
23	30	1.10486
23	31	1.04134
23	32	0.974493
23	33	0.903917
23	34	0.829173
23	35	0.749806
23	36	0.665343
23	37	0.575293
23	38	0.479141
23	39	0.376351
23	40	0.266365

## Sheet: fig 4b
oxygen	temp	ami				temp	pcrit_kpa			ami (viridis colours)
1	0					10	3.69796			red points
1	1					10	4.44181
1	2					10	4.8031
1	3					10	5.18565
1	4					10	4.67559
1	5					10	4.27179
1	6					7	3.98293
1	7					7	2.3642
1	8					7	2.66238
1	9					7	3.55694
1	10					7	3.62084
1	11					7	3.15226
1	12					13	4.09107
1	13					13	5.74446
1	14					13	7.48264
1	15					13	7.39785
1	16					13	6.16841
1	17					16	7.43827
1	18					16	8.22013
1	19					16	8.55824
1	20					19	8.12668
1	21					19	6.63187
1	22					19	6.86346
1	23					19	9.34778
1	24					19	9.53726
1	25					22	8.38472
1	26					22	8.42664
1	27					22	7.4624
1	28					22	7.71394
1	29					22	9.24416
1	30					22	10.7534
1	31					13	4.38784
1	32					13	7.29186
1	33					13	4.87537
1	34					19	6.98978
1	35					19	9.24472
1	36					19	6.69503
1	37					10	3.25166
1	38
1	39
1	40
2	0
2	1
2	2
2	3
2	4
2	5
2	6
2	7
2	8
2	9
2	10
2	11
2	12
2	13
2	14
2	15
2	16
2	17
2	18
2	19
2	20
2	21
2	22
2	23
2	24
2	25
2	26
2	27
2	28
2	29
2	30
2	31
2	32
2	33
2	34
2	35
2	36
2	37
2	38
2	39
2	40
3	0	0.0361595
3	1	0.0303627
3	2	0.0233409
3	3	0.0149442
3	4	0.00500792
3	5
3	6
3	7
3	8
3	9
3	10
3	11
3	12
3	13
3	14
3	15
3	16
3	17
3	18
3	19
3	20
3	21
3	22
3	23
3	24
3	25
3	26
3	27
3	28
3	29
3	30
3	31
3	32
3	33
3	34
3	35
3	36
3	37
3	38
3	39
3	40
4	0	0.0833169
4	1	0.0798464
4	2	0.0752225
4	3	0.0692951
4	4	0.0618993
4	5	0.0528545
4	6	0.0419628
4	7	0.0290076
4	8	0.0137522
4	9
4	10
4	11
4	12
4	13
4	14
4	15
4	16
4	17
4	18
4	19
4	20
4	21
4	22
4	23
4	24
4	25
4	26
4	27
4	28
4	29
4	30
4	31
4	32
4	33
4	34
4	35
4	36
4	37
4	38
4	39
4	40
5	0	0.130474
5	1	0.12933
5	2	0.127104
5	3	0.123646
5	4	0.118791
5	5	0.112357
5	6	0.104147
5	7	0.0939431
5	8	0.0815078
5	9	0.0665816
5	10	0.0488815
5	11	0.028099
5	12	0.00389795
5	13
5	14
5	15
5	16
5	17
5	18
5	19
5	20
5	21
5	22
5	23
5	24
5	25
5	26
5	27
5	28
5	29
5	30
5	31
5	32
5	33
5	34
5	35
5	36
5	37
5	38
5	39
5	40
6	0	0.177632
6	1	0.178814
6	2	0.178986
6	3	0.177997
6	4	0.175682
6	5	0.17186
6	6	0.166331
6	7	0.158879
6	8	0.149263
6	9	0.137225
6	10	0.12248
6	11	0.104718
6	12	0.0836021
6	13	0.0587646
6	14	0.0298065
6	15
6	16
6	17
6	18
6	19
6	20
6	21
6	22
6	23
6	24
6	25
6	26
6	27
6	28
6	29
6	30
6	31
6	32
6	33
6	34
6	35
6	36
6	37
6	38
6	39
6	40
7	0	0.224789
7	1	0.228297
7	2	0.230867
7	3	0.232348
7	4	0.232573
7	5	0.231363
7	6	0.228516
7	7	0.223814
7	8	0.217019
7	9	0.207869
7	10	0.196079
7	11	0.181337
7	12	0.163306
7	13	0.141617
7	14	0.115868
7	15	0.085624
7	16	0.0504127
7	17	0.00972102
7	18
7	19
7	20
7	21
7	22
7	23
7	24
7	25
7	26
7	27
7	28
7	29
7	30
7	31
7	32
7	33
7	34
7	35
7	36
7	37
7	38
7	39
7	40
8	0	0.271946
8	1	0.277781
8	2	0.282749
8	3	0.286699
8	4	0.289465
8	5	0.290865
8	6	0.2907
8	7	0.28875
8	8	0.284775
8	9	0.278513
8	10	0.269677
8	11	0.257957
8	12	0.24301
8	13	0.224469
8	14	0.201929
8	15	0.174954
8	16	0.143069
8	17	0.10576
8	18	0.0624681
8	19	0.0125898
8	20
8	21
8	22
8	23
8	24
8	25
8	26
8	27
8	28
8	29
8	30
8	31
8	32
8	33
8	34
8	35
8	36
8	37
8	38
8	39
8	40
9	0	0.319104
9	1	0.327265
9	2	0.33463
9	3	0.341049
9	4	0.346356
9	5	0.350368
9	6	0.352884
9	7	0.353685
9	8	0.35253
9	9	0.349156
9	10	0.343276
9	11	0.334576
9	12	0.322715
9	13	0.307321
9	14	0.28799
9	15	0.264284
9	16	0.235726
9	17	0.201799
9	18	0.161943
9	19	0.115552
9	20	0.0619694
9	21	0.000486516
9	22
9	23
9	24
9	25
9	26
9	27
9	28
9	29
9	30
9	31
9	32
9	33
9	34
9	35
9	36
9	37
9	38
9	39
9	40
10	0	0.366261
10	1	0.376748
10	2	0.386512
10	3	0.3954
10	4	0.403248
10	5	0.409871
10	6	0.415069
10	7	0.418621
10	8	0.420286
10	9	0.4198
10	10	0.416874
10	11	0.411195
10	12	0.402419
10	13	0.390173
10	14	0.374052
10	15	0.353614
10	16	0.328383
10	17	0.297838
10	18	0.261418
10	19	0.218514
10	20	0.168468
10	21	0.110567
10	22	0.0440438
10	23
10	24
10	25
10	26
10	27
10	28
10	29
10	30
10	31
10	32
10	33
10	34
10	35
10	36
10	37
10	38
10	39
10	40
11	0	0.413418
11	1	0.426232
11	2	0.438393
11	3	0.449751
11	4	0.460139
11	5	0.469373
11	6	0.477253
11	7	0.483556
11	8	0.488041
11	9	0.490443
11	10	0.490473
11	11	0.487814
11	12	0.482123
11	13	0.473025
11	14	0.460113
11	15	0.442944
11	16	0.421039
11	17	0.393877
11	18	0.360892
11	19	0.321476
11	20	0.274966
11	21	0.220648
11	22	0.157751
11	23	0.0854418
11	24	0.00282106
11	25
11	26
11	27
11	28
11	29
11	30
11	31
11	32
11	33
11	34
11	35
11	36
11	37
11	38
11	39
11	40
12	0	0.460576
12	1	0.475716
12	2	0.490275
12	3	0.504102
12	4	0.51703
12	5	0.528876
12	6	0.539437
12	7	0.548492
12	8	0.555797
12	9	0.561087
12	10	0.564072
12	11	0.564433
12	12	0.561827
12	13	0.555877
12	14	0.546174
12	15	0.532275
12	16	0.513696
12	17	0.489915
12	18	0.460367
12	19	0.424437
12	20	0.381464
12	21	0.330729
12	22	0.271459
12	23	0.202817
12	24	0.123902
12	25	0.0337424
12	26
12	27
12	28
12	29
12	30
12	31
12	32
12	33
12	34
12	35
12	36
12	37
12	38
12	39
12	40
13	0	0.507733
13	1	0.525199
13	2	0.542157
13	3	0.558453
13	4	0.573922
13	5	0.588379
13	6	0.601621
13	7	0.613427
13	8	0.623553
13	9	0.631731
13	10	0.63767
13	11	0.641053
13	12	0.641531
13	13	0.638729
13	14	0.632236
13	15	0.621605
13	16	0.606352
13	17	0.585954
13	18	0.559842
13	19	0.527399
13	20	0.487962
13	21	0.44081
13	22	0.385166
13	23	0.320192
13	24	0.244983
13	25	0.158565
13	26	0.0598867
13	27
13	28
13	29
13	30
13	31
13	32
13	33
13	34
13	35
13	36
13	37
13	38
13	39
13	40
14	0	0.55489
14	1	0.574683
14	2	0.594038
14	3	0.612804
14	4	0.630813
14	5	0.647882
14	6	0.663806
14	7	0.678363
14	8	0.691308
14	9	0.702374
14	10	0.711269
14	11	0.717672
14	12	0.721236
14	13	0.721581
14	14	0.718297
14	15	0.710935
14	16	0.699009
14	17	0.681993
14	18	0.659316
14	19	0.630361
14	20	0.59446
14	21	0.55089
14	22	0.498873
14	23	0.437567
14	24	0.366064
14	25	0.283388
14	26	0.188483
14	27	0.080217
14	28
14	29
14	30
14	31
14	32
14	33
14	34
14	35
14	36
14	37
14	38
14	39
14	40
15	0	0.602048
15	1	0.624167
15	2	0.64592
15	3	0.667155
15	4	0.687705
15	5	0.707384
15	6	0.72599
15	7	0.743298
15	8	0.759064
15	9	0.773018
15	10	0.784867
15	11	0.794291
15	12	0.80094
15	13	0.804433
15	14	0.804358
15	15	0.800265
15	16	0.791666
15	17	0.778032
15	18	0.758791
15	19	0.733323
15	20	0.700958
15	21	0.660971
15	22	0.612581
15	23	0.554942
15	24	0.487146
15	25	0.40821
15	26	0.31708
15	27	0.212617
15	28	0.093598
15	29
15	30
15	31
15	32
15	33
15	34
15	35
15	36
15	37
15	38
15	39
15	40
16	0	0.649205
16	1	0.67365
16	2	0.697801
16	3	0.721506
16	4	0.744596
16	5	0.766887
16	6	0.788174
16	7	0.808234
16	8	0.82682
16	9	0.843662
16	10	0.858466
16	11	0.87091
16	12	0.880644
16	13	0.887285
16	14	0.890419
16	15	0.889595
16	16	0.884322
16	17	0.874071
16	18	0.858266
16	19	0.836285
16	20	0.807456
16	21	0.771052
16	22	0.726288
16	23	0.672317
16	24	0.608227
16	25	0.533033
16	26	0.445676
16	27	0.345016
16	28	0.229827
16	29	0.0987892
16	30
16	31
16	32
16	33
16	34
16	35
16	36
16	37
16	38
16	39
16	40
17	0	0.696362
17	1	0.723134
17	2	0.749683
17	3	0.775857
17	4	0.801487
17	5	0.82639
17	6	0.850359
17	7	0.873169
17	8	0.894575
17	9	0.914305
17	10	0.932064
17	11	0.947529
17	12	0.960348
17	13	0.970138
17	14	0.976481
17	15	0.978925
17	16	0.976979
17	17	0.97011
17	18	0.957741
17	19	0.939247
17	20	0.913954
17	21	0.881133
17	22	0.839995
17	23	0.789692
17	24	0.729308
17	25	0.657855
17	26	0.574272
17	27	0.477416
17	28	0.366055
17	29	0.23887
17	30	0.0944391
17	31
17	32
17	33
17	34
17	35
17	36
17	37
17	38
17	39
17	40
18	0	0.74352
18	1	0.772618
18	2	0.801564
18	3	0.830207
18	4	0.858379
18	5	0.885892
18	6	0.912543
18	7	0.938105
18	8	0.962331
18	9	0.984949
18	10	1.00566
18	11	1.02415
18	12	1.04005
18	13	1.05299
18	14	1.06254
18	15	1.06826
18	16	1.06964
18	17	1.06615
18	18	1.05722
18	19	1.04221
18	20	1.02045
18	21	0.991214
18	22	0.953703
18	23	0.907067
18	24	0.850389
18	25	0.782678
18	26	0.702869
18	27	0.609815
18	28	0.502284
18	29	0.378951
18	30	0.238391
18	31	0.0790776
18	32
18	33
18	34
18	35
18	36
18	37
18	38
18	39
18	40
19	0	0.790677
19	1	0.822101
19	2	0.853446
19	3	0.884558
19	4	0.91527
19	5	0.945395
19	6	0.974727
19	7	1.00304
19	8	1.03009
19	9	1.05559
19	10	1.07926
19	11	1.10077
19	12	1.11976
19	13	1.13584
19	14	1.1486
19	15	1.15759
19	16	1.16229
19	17	1.16219
19	18	1.15669
19	19	1.14517
19	20	1.12695
19	21	1.10129
19	22	1.06741
19	23	1.02444
19	24	0.97147
19	25	0.907501
19	26	0.831465
19	27	0.742215
19	28	0.638513
19	29	0.519031
19	30	0.382343
19	31	0.226917
19	32	0.0511092
19	33
19	34
19	35
19	36
19	37
19	38
19	39
19	40
20	0	0.837834
20	1	0.871585
20	2	0.905327
20	3	0.938909
20	4	0.972162
20	5	1.0049
20	6	1.03691
20	7	1.06798
20	8	1.09784
20	9	1.12624
20	10	1.15286
20	11	1.17739
20	12	1.19946
20	13	1.21869
20	14	1.23466
20	15	1.24692
20	16	1.25495
20	17	1.25823
20	18	1.25616
20	19	1.24813
20	20	1.23345
20	21	1.21138
20	22	1.18112
20	23	1.14182
20	24	1.09255
20	25	1.03232
20	26	0.960062
20	27	0.874614
20	28	0.774742
20	29	0.659112
20	30	0.526295
20	31	0.374756
20	32	0.202848
20	33	0.00880544
20	34
20	35
20	36
20	37
20	38
20	39
20	40
21	0	0.884992
21	1	0.921069
21	2	0.957209
21	3	0.99326
21	4	1.02905
21	5	1.0644
21	6	1.0991
21	7	1.13291
21	8	1.1656
21	9	1.19688
21	10	1.22646
21	11	1.25401
21	12	1.27916
21	13	1.30155
21	14	1.32073
21	15	1.33625
21	16	1.34761
21	17	1.35427
21	18	1.35564
21	19	1.35109
21	20	1.33995
21	21	1.32146
21	22	1.29482
21	23	1.25919
21	24	1.21363
21	25	1.15715
21	26	1.08866
21	27	1.00701
21	28	0.91097
21	29	0.799192
21	30	0.670247
21	31	0.522595
21	32	0.354587
21	33	0.164453
21	34
21	35
21	36
21	37
21	38
21	39
21	40
22	0	0.932149
22	1	0.970552
22	2	1.00909
22	3	1.04761
22	4	1.08594
22	5	1.1239
22	6	1.16128
22	7	1.19785
22	8	1.23335
22	9	1.26752
22	10	1.30006
22	11	1.33063
22	12	1.35887
22	13	1.3844
22	14	1.40679
22	15	1.42558
22	16	1.44026
22	17	1.4503
22	18	1.45511
22	19	1.45406
22	20	1.44644
22	21	1.43154
22	22	1.40853
22	23	1.37657
22	24	1.33471
22	25	1.28197
22	26	1.21725
22	27	1.13941
22	28	1.0472
22	29	0.939273
22	30	0.814199
22	31	0.670435
22	32	0.506326
22	33	0.320101
22	34	0.109858
22	35
22	36
22	37
22	38
22	39
22	40
23	0	0.979306
23	1	1.02004
23	2	1.06097
23	3	1.10196
23	4	1.14284
23	5	1.18341
23	6	1.22346
23	7	1.26278
23	8	1.30111
23	9	1.33817
23	10	1.37366
23	11	1.40724
23	12	1.43857
23	13	1.46725
23	14	1.49285
23	15	1.51491
23	16	1.53292
23	17	1.54634
23	18	1.55459
23	19	1.55702
23	20	1.55294
23	21	1.54162
23	22	1.52224
23	23	1.49394
23	24	1.45579
23	25	1.40679
23	26	1.34585
23	27	1.27181
23	28	1.18343
23	29	1.07935
23	30	0.958151
23	31	0.818274
23	32	0.658065
23	33	0.475748
23	34	0.26942
23	35	0.0370409
23	36
23	37
23	38
23	39
23	40

## Sheet: fig 5a
temp	kpa	ami_norm
0	21	0.13797
1	21	0.240825
2	21	0.350511
3	21	0.463397
4	21	0.574915
5	21	0.680074
6	21	0.774171
7	21	0.85348
8	21	0.915732
9	21	0.960251
10	21	0.987762
11	21	1
12	21	0.999247
13	21	0.987939
14	21	0.96838
15	21	0.94258
16	21	0.912184
17	21	0.878475
18	21	0.842401
19	21	0.804631
20	21	0.7656
21	21	0.725564
22	21	0.684634
23	21	0.642814
24	21	0.600025
25	21	0.556125
26	21	0.510922
27	21	0.46419
28	21	0.415671
29	21	0.365083
30	21	0.312124
31	21	0.256475
32	21	0.197798
33	21	0.135742
34	21	0.0699369
35	21	0
0	10.5	0.41503
1	10.5	0.490564
2	10.5	0.570982
3	10.5	0.653372
4	10.5	0.734074
5	10.5	0.809095
6	10.5	0.874664
7	10.5	0.927779
8	10.5	0.966588
9	10.5	0.990493
10	10.5	1
11	10.5	0.996409
12	10.5	0.98145
13	10.5	0.956966
14	10.5	0.924693
15	10.5	0.886127
16	10.5	0.842471
17	10.5	0.794635
18	10.5	0.743257
19	10.5	0.688747
20	10.5	0.631325
21	10.5	0.571056
22	10.5	0.507889
23	10.5	0.441676
24	10.5	0.372193
25	10.5	0.299159
26	10.5	0.222245
27	10.5	0.141079
28	10.5	0.055258
29	10.5	0
30	10.5	0
31	10.5	0
32	10.5	0
33	10.5	0
34	10.5	0
35	10.5	0

## Sheet: fig 5b
temp	kpa	ami_norm
0	21	0.652822
1	21	0.679435
2	21	0.706094
3	21	0.732687
4	21	0.75909
5	21	0.785165
6	21	0.810758
7	21	0.835703
8	21	0.859814
9	21	0.88289
10	21	0.904709
11	21	0.925029
12	21	0.943588
13	21	0.960097
14	21	0.974246
15	21	0.985694
16	21	0.994074
17	21	0.998986
18	21	1
19	21	0.996648
20	21	0.988424
21	21	0.974784
22	21	0.955139
23	21	0.928855
24	21	0.895247
25	21	0.853579
26	21	0.803059
27	21	0.742833
28	21	0.671986
29	21	0.589532
30	21	0.494414
31	21	0.385497
32	21	0.261564
33	21	0.12131
34	21	0
35	21	0
0	10.5	0.856561
1	10.5	0.88216
2	10.5	0.906247
3	10.5	0.92849
4	10.5	0.948523
5	10.5	0.965944
6	10.5	0.980311
7	10.5	0.991138
8	10.5	0.997895
9	10.5	1
10	10.5	0.996818
11	10.5	0.987658
12	10.5	0.971764
13	10.5	0.948316
14	10.5	0.916419
15	10.5	0.875105
16	10.5	0.82332
17	10.5	0.759922
18	10.5	0.683674
19	10.5	0.593236
20	10.5	0.487159
21	10.5	0.363876
22	10.5	0.221694
23	10.5	0.0587849
24	10.5	0
25	10.5	0
26	10.5	0
27	10.5	0
28	10.5	0
29	10.5	0
30	10.5	0
31	10.5	0
32	10.5	0
33	10.5	0
34	10.5	0
35	10.5	0

## Sheet: fig 5c
temp	mass	ami_norm
0	250	0.253536
1	250	0.343398
2	250	0.439211
3	250	0.537772
4	250	0.635049
5	250	0.72664
6	250	0.808394
7	250	0.877022
8	250	0.930519
9	250	0.968278
10	250	0.990933
11	250	1
12	250	0.997481
13	250	0.985512
14	250	0.96611
15	250	0.941035
16	250	0.911723
17	250	0.879291
18	250	0.844559
19	250	0.808102
20	250	0.770287
21	250	0.731321
22	250	0.691285
23	250	0.650162
24	250	0.607862
25	250	0.564237
26	250	0.519098
27	250	0.472218
28	250	0.423344
29	250	0.372202
30	250	0.318496
31	250	0.261913
32	250	0.202125
33	250	0.138787
34	250	0.0715372
35	250	0
0	15	0
1	15	0.118076
2	15	0.244016
3	15	0.373697
4	15	0.501921
5	15	0.623019
6	15	0.731643
7	15	0.823563
8	15	0.896205
9	15	0.94881
10	15	0.982216
11	15	0.998409
12	15	1
13	15	0.989776
14	15	0.970376
15	15	0.944101
16	15	0.912843
17	15	0.878079
18	15	0.840909
19	15	0.802112
20	15	0.762207
21	15	0.721507
22	15	0.680163
23	15	0.638206
24	15	0.595571
25	15	0.552127
26	15	0.507687
27	15	0.462024
28	15	0.414879
29	15	0.365968
30	15	0.314985
31	15	0.261608
32	15	0.205494
33	15	0.146289
34	15	0.0836217
35	15	0.017104

## Sheet: fig 5d
temp	mass	ami_norm
0	1000	0.715465
1	1000	0.742843
2	1000	0.769969
3	1000	0.796686
4	1000	0.822818
5	1000	0.848172
6	1000	0.872533
7	1000	0.895666
8	1000	0.917316
9	1000	0.937198
10	1000	0.955004
11	1000	0.970398
12	1000	0.983013
13	1000	0.992447
14	1000	0.998267
15	1000	1
16	1000	0.997133
17	1000	0.98911
18	1000	0.97533
19	1000	0.95514
20	1000	0.927836
21	1000	0.892658
22	1000	0.848783
23	1000	0.795326
24	1000	0.731329
25	1000	0.655764
26	1000	0.567521
27	1000	0.465408
28	1000	0.34814
29	1000	0.214339
30	1000	0.0625208
31	1000	0
32	1000	0
33	1000	0
34	1000	0
35	1000	0
0	25	0.645367
1	25	0.671845
2	25	0.698398
3	25	0.724917
4	25	0.751284
5	25	0.777366
6	25	0.803016
7	25	0.828074
8	25	0.852362
9	25	0.875686
10	25	0.897834
11	25	0.918573
12	25	0.937651
13	25	0.954792
14	25	0.969696
15	25	0.982037
16	25	0.991462
17	25	0.997588
18	25	1
19	25	0.998249
20	25	0.991852
21	25	0.980283
22	25	0.962978
23	25	0.939327
24	25	0.908675
25	25	0.870313
26	25	0.823482
27	25	0.767363
28	25	0.701075
29	25	0.623675
30	25	0.534147
31	25	0.431403
32	25	0.314274
33	25	0.181508
34	25	0.0317632
35	25	0

[truncated: 14 more sheets: fig 6a, fig 6b, fig s1a, fig s1b, fig s1c, fig s1d, fig s2a, fig s2b, fig s2c, fig s2d, fig s3a, fig s3b, fig s4a, fig s4b]
